# Supplementary material for: The Versatile Photo-Thermal Behaviour of a 2-Hydroxyazobenzene
Source: Molecules. 2023 Jan 25;28(3):1183. doi: 10.3390/molecules28031183 (PMC9920310; doi:10.3390/molecules28031183)
Supplement: Supplementary file 1 [file molecules-28-01183-s001.zip]

Archive with 1 entries (1 files):
- molecules-2157817-supplementary.pdf
